# Supplementary material for: Aromatic Hydrocarbon Removal by Novel Extremotolerant Exophiala and Rhodotorula Spp. from an Oil Polluted Site in Mexico
Source: J Fungi (Basel). 2020 Aug 14;6(3):135. doi: 10.3390/jof6030135 (PMC7559356; doi:10.3390/jof6030135)
Supplement: Supplementary file 1 [file jof-06-00135-s001.zip]

Archive with 1 entries (1 files):
- jof-892282-supplementary.docx
